# Supplementary material for: Chemical Modifications of an Insect Immune Resolvin, EpOME, to a Broad-Spectrum Lepidopteran-Specific Insecticide
Source: Insects. 2026 Jun 4;17(6):588. doi: 10.3390/insects17060588 (PMC13300193; doi:10.3390/insects17060588)
Supplement: Supplementary file 1 [file insects-17-00588-s001.zip]

Archive with 1 entries (1 files):
- insects-4263805-supplementary.pdf
